# Supplementary material for: Stability evaluation of compounded clonidine hydrochloride oral liquids based on a solid-phase extraction HPLC-UV method
Source: PLoS One. 2021 Nov 30;16(11):e0260279. doi: 10.1371/journal.pone.0260279 (PMC8631633; doi:10.1371/journal.pone.0260279)
Supplement: S1 Appendix — Excel file containing all reported HPLC results. (XLSX) [file pone.0260279.s005.xlsx]

## Sheet: calibration_clonidineOB
	Data Filename	Ret. Time	Area	Height
1	Courbe J1 - STD - BLK_001.lcd(Read only)	-----	-----	-----
2	Courbe J1 - STD -16 ugmL_002.lcd(Read only)	4.991	3429633	33375
3	Courbe J1 - STD -18 ugmL_003.lcd(Read only)	4.975	3846974	365515
4	Courbe J1 - STD -20 ugmL_004.lcd(Read only)	4.946	4328491	402102
5	Courbe J1 - STD -22 ugmL_005.lcd(Read only)	4.931	4735437	432096
6	Courbe J1 - STD -24 ugmL_006.lcd(Read only)	4.919	5213876	466329
7	Courbe J1 - STD - BLK_007.lcd(Read only)	-----	-----	-----
8	Courbe J1 - STD -16 ugmL_008.lcd(Read only)	4.943	3414636	332906
9	Courbe J1 - STD -18 ugmL_009.lcd(Read only)	4.933	3828350	364988
10	Courbe J1 - STD -20 ugmL_010.lcd(Read only)	4.915	4322827	403981
11	Courbe J1 - STD -22 ugmL_011.lcd(Read only)	4.906	4724101	432404
12	Courbe J1 - STD -24 ugmL_012.lcd(Read only)	4.899	5206778	466064
13	Courbe J1 - STD - BLK_013.lcd(Read only)	-----	-----	-----
14	Courbe J1 - STD -16 ugmL_014.lcd(Read only)	4.935	3402020	332414
15	Courbe J1 - STD -18 ugmL_015.lcd(Read only)	4.927	3822074	366566
16	Courbe J1 - STD -20 ugmL_016.lcd(Read only)	4.913	4316956	402542
17	Courbe J1 - STD -22 ugmL_017.lcd(Read only)	4.905	4721927	43221
18	Courbe J1 - STD -24 ugmL_018.lcd(Read only)	4.888	5208276	466392
19	Courbe J2 - STD - BLK_001.lcd(Read only)	-----	-----	-----
20	Courbe J2 - STD -16 ugmL_002.lcd(Read only)	4.942	3357977	327867
21	Courbe J2 - STD -18 ugmL_003.lcd(Read only)	4.932	3788192	36375
22	Courbe J2 - STD -20 ugmL_004.lcd(Read only)	4.914	4340305	40487
23	Courbe J2 - STD -22 ugmL_005.lcd(Read only)	4.907	4656849	426824
24	Courbe J2 - STD -24 ugmL_006.lcd(Read only)	4.895	5242198	469989
25	Courbe J2 - STD - BLK_007.lcd(Read only)	-----	-----	-----
26	Courbe J2 - STD -16 ugmL_008.lcd(Read only)	4.935	3355547	327899
27	Courbe J2 - STD -18 ugmL_009.lcd(Read only)	4.922	3787279	362871
28	Courbe J2 - STD -20 ugmL_010.lcd(Read only)	4.912	4341454	404603
29	Courbe J2 - STD -22 ugmL_011.lcd(Read only)	4.906	4651644	427694
30	Courbe J2 - STD -24 ugmL_012.lcd(Read only)	4.894	5243885	470293
31	Courbe J2 - STD - BLK_013.lcd(Read only)	-----	-----	-----
32	Courbe J2 - STD -16 ugmL_014.lcd(Read only)	4.931	3338007	327467
33	Courbe J2 - STD -18 ugmL_015.lcd(Read only)	4.930	3783596	363133
34	Courbe J2 - STD -20 ugmL_016.lcd(Read only)	4.911	4344197	406144
35	Courbe J2 - STD -22 ugmL_017.lcd(Read only)	4.899	4655199	426501
36	Courbe J2 - STD -24 ugmL_018.lcd(Read only)	4.890	5245427	469105
37	Courbe J3 - STD - BLK_001.lcd(Read only)	-----	-----	-----
38	Courbe J3 - STD -16 ugmL_002.lcd(Read only)	4.940	3301986	326427
39	Courbe J3 - STD -18 ugmL_003.lcd(Read only)	4.929	3762203	365704
40	Courbe J3 - STD -20 ugmL_004.lcd(Read only)	4.913	4392998	4113
41	Courbe J3 - STD -22 ugmL_005.lcd(Read only)	4.912	4590898	423814
42	Courbe J3 - STD -24 ugmL_006.lcd(Read only)	4.888	5297906	477129
43	Courbe J3 - STD - BLK_007.lcd(Read only)	-----	-----	-----
44	Courbe J3 - STD -16 ugmL_008.lcd(Read only)	4.945	3302417	325867
45	Courbe J3 - STD -18 ugmL_009.lcd(Read only)	4.930	3755044	365706
46	Courbe J3 - STD -20 ugmL_010.lcd(Read only)	4.906	4389675	412583
47	Courbe J3 - STD -22 ugmL_011.lcd(Read only)	4.905	4592158	424334
48	Courbe J3 - STD -24 ugmL_012.lcd(Read only)	4.890	5305788	475847
49	Courbe J3 - STD - BLK_013.lcd(Read only)	-----	-----	-----
50	Courbe J3 - STD -16 ugmL_014.lcd(Read only)	4.938	3304975	326943
51	Courbe J3 - STD -18 ugmL_015.lcd(Read only)	4.932	3755719	364665
52	Courbe J3 - STD -20 ugmL_016.lcd(Read only)	4.904	4392660	412589
53	Courbe J3 - STD -22 ugmL_017.lcd(Read only)	4.901	4594646	423905
54	Courbe J3 - STD -24 ugmL_018.lcd(Read only)	4.892	5303352	476644

## Sheet: stability_TevaOB
	Data Filename	Ret. Time	Area	Height
1	QC - 20_001.lcd(Read only)	4.910	4302596	402691
2	T0 -Teva - 1_25_002.lcd(Read only)	4.906	4456783	418066
3	T0 -Teva - 1_25_003.lcd(Read only)	4.897	4454260	418629
4	T0 -Teva - 2_25_004.lcd(Read only)	4.898	4476370	419263
5	T0 -Teva - 2_25_005.lcd(Read only)	4.897	4473714	419247
6	T0 -Teva - 3_25_006.lcd(Read only)	4.900	4411053	414183
7	T0 -Teva - 3_25_007.lcd(Read only)	4.898	4416559	414369
8	QC - 20_008.lcd(Read only)	4.902	4290023	400155
9	T30 -Teva - 1_25_009.lcd(Read only)	4.898	4382172	413241
10	T30 -Teva - 1_25_010.lcd(Read only)	4.898	4379904	412921
11	T30 -Teva - 2_25_011.lcd(Read only)	4.896	4317671	408332
12	T30 -Teva - 2_25_012.lcd(Read only)	4.898	4320669	407886
13	T30 -Teva - 3_25_013.lcd(Read only)	4.903	4354187	409496
14	T30 -Teva - 3_25_014.lcd(Read only)	4.904	4351876	410652
15	QC - 20_015.lcd(Read only)	4.899	4281169	400884
16	T60 -Teva - 1_25_016.lcd(Read only)	4.893	4435782	418302
17	T60 -Teva - 1_25_017.lcd(Read only)	4.898	4439421	418282
18	T60 -Teva - 2_25_018.lcd(Read only)	4.895	4442935	416779
19	T60 -Teva - 2_25_019.lcd(Read only)	4.893	4445884	416699
20	T60 -Teva - 3_25_020.lcd(Read only)	4.894	4379429	412283
21	T60 -Teva - 3_25_021.lcd(Read only)	4.901	4384322	411709
22	QC - 20_022.lcd(Read only)	4.904	4273976	399858
23	T90 -Teva - 1_25_023.lcd(Read only)	4.897	4371950	412732
24	T90 -Teva - 1_25_024.lcd(Read only)	4.895	4371841	412394
25	T90 -Teva - 2_25_025.lcd(Read only)	4.889	4468421	418837
26	T90 -Teva - 2_25_026.lcd(Read only)	4.895	4471351	419062
27	T90 -Teva - 3_25_027.lcd(Read only)	4.894	4332243	409649
28	T90 -Teva - 3_25_028.lcd(Read only)	4.895	4335772	409807

## Sheet: stability_MintOB
	Data Filename	Ret. Time	Area	Height
1	QC - 20_001.lcd(Read only)	4.910	4302596	402691
2	T0 -Mint - 1_25_002.lcd(Read only)	4.910	4346205	410768
3	T0 -Mint - 1_25_003.lcd(Read only)	4.910	4341253	410675
4	T0 -Mint - 2_25_004.lcd(Read only)	4.908	4301732	408818
5	T0 -Mint - 2_25_005.lcd(Read only)	4.907	4323789	409776
6	T0 -Mint - 3_25_006.lcd(Read only)	4.908	4249306	402615
7	T0 -Mint - 3_25_007.lcd(Read only)	4.908	4248429	402486
8	QC - 20_008.lcd(Read only)	4.902	4290023	400155
9	T30 -Mint - 1_25_009.lcd(Read only)	4.904	4220152	400777
10	T30 -Mint - 1_25_010.lcd(Read only)	4.899	4225218	40206
11	T30 -Mint - 2_25_011.lcd(Read only)	4.896	4359526	411855
12	T30 -Mint - 2_25_012.lcd(Read only)	4.904	4362351	411524
13	T30 -Mint - 3_25_013.lcd(Read only)	4.898	4303921	407433
14	T30 -Mint - 3_25_014.lcd(Read only)	4.897	4306108	407362
15	QC - 20_015.lcd(Read only)	4.899	4281169	400884
16	T60 -Mint - 1_25_016.lcd(Read only)	4.906	4186542	398392
17	T60 -Mint - 1_25_017.lcd(Read only)	4.897	4182798	399691
18	T60 -Mint - 2_25_018.lcd(Read only)	4.909	4262671	405075
19	T60 -Mint - 2_25_019.lcd(Read only)	4.908	4269435	405395
20	T60 -Mint - 3_25_020.lcd(Read only)	4.900	4243635	402463
21	T60 -Mint - 3_25_021.lcd(Read only)	4.904	4242365	402456
22	QC - 20_022.lcd(Read only)	4.904	4273976	399858
23	T90 -Mint - 1_25_023.lcd(Read only)	4.903	4325329	408154
24	T90 -Mint - 1_25_024.lcd(Read only)	4.898	4324198	409688
25	T90 -Mint - 2_25_025.lcd(Read only)	4.903	4242870	402572
26	T90 -Mint - 2_25_026.lcd(Read only)	4.901	4243050	401277
27	T90 -Mint - 3_25_027.lcd(Read only)	4.901	4185897	397841
28	T90 -Mint - 3_25_028.lcd(Read only)	4.904	4181834	398035

## Sheet: degradation_TevaOB
	Data Filename	Ret. Time	Area	Height
1	OB- Teva- Ref - 4h_001.lcd(Read only)	5.734	2847613	226.492
2	OB- Teva- H20 - 4h_002.lcd(Read only)	5.736	2842686	226.807
3	OB- Teva- H202 - 4h_003.lcd(Read only)	5.746	2527768	204.438
4	OB- Teva- HCL - 4h_004.lcd(Read only)	5.741	2635586	211.736
5	OB- Teva- NaOH - 4h_005.lcd(Read only)	5.732	2734189	217.258
	Data Filename	Ret. Time	Area	Height
1	OB- Teva- Ref - 24h_001.lcd(Read only)	4.955	3142078	311651
2	OB- Teva- H202 - 24h_002.lcd(Read only)	5.000	1391310	152107

## Sheet: degradation_MintOB
	Data Filename	Ret. Time	Area	Height
1	OB- Mint- Ref - 4h_001.lcd(Read only)	5.746	2902189	229.215
2	OB- Mint- H20 - 4h_002.lcd(Read only)	5.746	2848234	225.173
3	OB- Mint- H202 - 4h_003.lcd(Read only)	5.756	2435919	195.745
4	OB- Mint- HCL - 4h_004.lcd(Read only)	5.748	2664998	212.699
5	OB- Mint- NaOH - 4h_005.lcd(Read only)	5.734	2794373	221.77
	Data Filename	Ret. Time	Area	Height
1	OB- Mint- Ref - 24h_001.lcd(Read only)	4.697	4552790	432912
2	OB- Mint- H202 - 24h_002.lcd(Read only)	5.003	2241213	233462
