# Supplementary material for: Stability evaluation of compounded clonidine hydrochloride oral liquids based on a solid-phase extraction HPLC-UV method
Source: PLoS One. 2021 Nov 30;16(11):e0260279. doi: 10.1371/journal.pone.0260279 (PMC8631633; doi:10.1371/journal.pone.0260279)
Supplement: S2 Appendix — Excel file containing all analysis performed from HPLC results. (XLSX) [file pone.0260279.s006.xlsx]

## Sheet: calibration_clonidineOB
Standard curve (J1)	Area		Intraday J1					Interday
BLK	0		Concentration (µg/mL)	Mean	SD	RSD (%)		Concentration (µg/mL)	Mean	SD	RSD (%)
STD -16 µg/mL	3429633		16	3.41543e+06	13823.6	0.40474		16	3.35636e+06	56379.5	1.67978
STD -18 µg/mL	3846974		18	3832466	12950.2	0.337909		18	3792159	37741.5	0.99525
STD -20 µg/mL	4328491		20	4322758	5767.81	0.133429		20	4.35217e+06	35619.9	0.81844
STD -22 µg/mL	4735437		22	4727155	7254.32	0.153461		22	4.6581e+06	67363.3	1.44616
STD -24 µg/mL	5213876		24	5.20964e+06	3741.34	0.0718156		24	5.25194e+06	46881.3	0.892646
BLK	0
STD -16 µg/mL	3414636		Intraday J2
STD -18 µg/mL	3828350		Concentration (µg/mL)	Mean	SD	RSD (%)
STD -20 µg/mL	4322827		16	3.35051e+06	10896.2	0.325209
STD -22 µg/mL	4724101		18	3.78636e+06	2433.15	0.064261
STD -24 µg/mL	5206778		20	4.34199e+06	1999.66	0.0460541
BLK	0		22	4654564	2659.97	0.0571475
STD -16 µg/mL	3402020		24	5.24384e+06	1615.04	0.0307989
STD -18 µg/mL	3822074
STD -20 µg/mL	4316956		Intraday J3
STD -22 µg/mL	4721927		Concentration (µg/mL)	Mean	SD	RSD (%)
STD -24 µg/mL	5208276		16	3303126	1615.72	0.0489148
			18	3.75766e+06	3952.83	0.105194
Standard curve (J2)	Area		20	4.39178e+06	1828.79	0.0416412
BLK	0		22	4.59257e+06	1907.23	0.0415287
STD -16 µg/mL	3357977		24	5.30235e+06	4035.65	0.0761107
STD -18 µg/mL	3788192
STD -20 µg/mL	4340305
STD -22 µg/mL	4656849
STD -24 µg/mL	5242198
BLK	0
STD -16 µg/mL	3355547
STD -18 µg/mL	3787279
STD -20 µg/mL	4341454
STD -22 µg/mL	4651644
STD -24 µg/mL	5243885
BLK	0
STD -16 µg/mL	3338007
STD -18 µg/mL	3783596
STD -20 µg/mL	4344197
STD -22 µg/mL	4655199
STD -24 µg/mL	5245427
Standard curve (J3)	Area
BLK	0
STD -16 µg/mL	3301986
STD -18 µg/mL	3762203
STD -20 µg/mL	4392998
STD -22 µg/mL	4590898
STD -24 µg/mL	5297906
BLK	0
STD -16 µg/mL	3302417
STD -18 µg/mL	3755044
STD -20 µg/mL	4389675
STD -22 µg/mL	4592158
STD -24 µg/mL	5305788
BLK	0
STD -16 µg/mL	3304975
STD -18 µg/mL	3755719
STD -20 µg/mL	4392660
STD -22 µg/mL	4594646
STD -24 µg/mL	5303352

## Sheet: stability_TevaOB
Calibration curve information
Slope	224156	Intercept	181626
T0 - Teva
Bottle (#)	Area	Mean	SD	RSD (%)	Concentration (µg/mL)	Mean concentration per bottle (µg/mL)	Mean (µg/mL)	SD (µg/mL)
1	4456783	4.45552e+06	1784.03	0.0400409	20.6928	20.6871	20.6541	0.139551
	4454260				20.6815
2	4476370	4475042	1878.08	0.0419678	20.7802	20.7742
	4473714				20.7683
3	4411053	4413806	3893.33	0.088208	20.4888	20.501
	4416559				20.5133
T30 - Teva
Bottle (#)	Area	Mean	SD	RSD (%)	Concentration (µg/mL)	Percentage of initial concentration (%)	Mean percentage of initial concentration per bottle (%)	Mean percentage of intiial concentration for Teva on T30 (%)	SD (%)
1	4382172	4381038	1603.72	0.0366059	20.3599	98.5755	98.551	97.9039	0.669154
	4379904				20.3498	98.5265
2	4317671	4319170	2119.91	0.0490813	20.0722	97.1823	97.2147
	4320669				20.0855	97.2471
3	4354187	4.35303e+06	1634.12	0.0375399	20.2351	97.971	97.9461
	4351876				20.2248	97.9211
T60 - Teva
Bottle (#)	Area	Mean	SD	RSD (%)	Concentration (µg/mL)	Percentage of initial concentration (%)	Mean percentage of initial concentration per bottle (%)	Mean percentage of intiial concentration for Teva on T30 (%)	SD (%)
1	4435782	4.4376e+06	2573.16	0.0579854	20.5991	99.7334	99.7727	99.4205	0.741034
	4439421				20.6153	99.812
2	4442935	4.44441e+06	2085.26	0.0469187	20.631	99.8879	99.9198
	4445884				20.6441	99.9516
3	4379429	4.38188e+06	3459.87	0.0789587	20.3477	98.5162	98.5691
	4384322				20.3695	98.6219
T90 - Teva
Bottle (#)	Area	Mean	SD	RSD (%)	Concentration (µg/mL)	Percentage of initial concentration (%)	Mean percentage of initial concentration per bottle (%)	Mean percentage of intiial concentration for Teva on T30 (%)	SD (%)
1	4371950	4.3719e+06	77.0746	0.00176296	20.3143	98.3547	98.3535	98.7863	1.51455
	4371841				20.3138	98.3523
2	4468421	4469886	2071.82	0.0463507	20.7447	100.438	100.47
	4471351				20.7578	100.502
3	4332243	4.33401e+06	2495.38	0.0575767	20.1372	97.4971	97.5352
	4335772				20.1529	97.5733

## Sheet: stability_MintOB
Calibration curve information
Slope	224156	Intercept	181626
T0 - Mint
Bottle (#)	Area	Mean	SD	RSD (%)	Concentration (µg/mL)	Mean concentration per bottle (µg/mL)	Mean (µg/mL)	SD (µg/mL)
1	4346205	4343729	3501.59	0.0806126	20.1995	20.1884	20.0013	0.215804
	4341253				20.1774
2	4301732	4.31276e+06	15596.7	0.36164	20.0011	20.0503
	4323789				20.0995
3	4249306	4.24887e+06	620.133	0.0145952	19.7672	19.7652
	4248429				19.7633
T30 - Mint
Bottle (#)	Area	Mean	SD	RSD (%)	Concentration (µg/mL)	Percentage of initial concentration (%)	Mean percentage of initial concentration per bottle (%)	Mean percentage of intiial concentration for Teva on T30 (%)	SD (%)
1	4220152	4222685	3582.2	0.0848324	19.6371	98.1792	98.2357	99.8757	1.55118
	4225218				19.6597	98.2922
2	4359526	4.36094e+06	1997.58	0.0458061	20.2589	101.288	101.319
	4362351				20.2715	101.351
3	4303921	4.30501e+06	1546.44	0.0359219	20.0108	100.048	100.072
	4306108				20.0206	100.096
T60 - Mint
Bottle (#)	Area	Mean	SD	RSD (%)	Concentration (µg/mL)	Percentage of initial concentration (%)	Mean percentage of initial concentration per bottle (%)	Mean percentage of intiial concentration for Teva on T30 (%)	SD (%)
1	4186542	4184670	2647.41	0.0632644	19.4872	97.4296	97.3878	98.4265	0.935592
	4182798				19.4705	97.346
2	4262671	4266053	4782.87	0.112115	19.8268	99.1276	99.203
	4269435				19.857	99.2784
3	4243635	4243000	898.026	0.0211649	19.7419	98.703	98.6888
	4242365				19.7362	98.6747
T90 - Mint
Bottle (#)	Area	Mean	SD	RSD (%)	Concentration (µg/mL)	Percentage of initial concentration (%)	Mean percentage of initial concentration per bottle (%)	Mean percentage of intiial concentration for Teva on T30 (%)	SD (%)
1	4325329	4.32476e+06	799.738	0.0184921	20.1063	100.525	100.513	98.8568	1.57811
	4324198				20.1013	100.5
2	4242870	4242960	127.279	0.00299977	19.7385	98.6859	98.6879
	4243050				19.7393	98.6899
3	4185897	4.18387e+06	2872.97	0.068668	19.4843	97.4152	97.3699
	4181834				19.4662	97.3245
