# Supplementary material for: Stability evaluation of compounded clonidine hydrochloride oral liquids based on a solid-phase extraction HPLC-UV method
Source: PLoS One. 2021 Nov 30;16(11):e0260279. doi: 10.1371/journal.pone.0260279 (PMC8631633; doi:10.1371/journal.pone.0260279)
Supplement: S3 Appendix — (ZIP) [file pone.0260279.s007.zip]

Archive with 3 entries (3 files):
- S3_Appendix/S3_Appendix_OB_T0.pdf
- S3_Appendix/S3_Appendix_OB_T90.pdf
- S3_Appendix/S3_Appendix_SS_T0.pdf
